# Supplementary material for: Low expression of RNA sensors impacts Zika virus infection in the lower female reproductive tract
Source: Nat Commun. 2019 Sep 25;10:4344. doi: 10.1038/s41467-019-12371-7 (PMC6761111; doi:10.1038/s41467-019-12371-7)
Supplement: Supplementary file 4 — Source Data [file 41467_2019_12371_MOESM4_ESM.xlsx]

## Sheet: Figure 1a
	Figure 1a:	ZIKV RNA copies in WT and Rag1-/- mice.
	Day post-infection	WT																Rag1-/-
	2	30600	56300	58100	337000	171000	224000	797000	154000	2210	123000	486000	203000	12900	40000	158000	105000	11400	415000	337000	133000	197000
	6	34900	4640000	261000	580	575.416	8.14784e+06	2.45419e+06	34900	4640000	261000	580						7440000	355000	1480000	1080000	17800000
	8	311398	361373	6.70389e+06	484	72500	150000	8320										172000	10600	9970000	3120000	172000	10600	9970000	3120000
	12	125.613	28.3061	73.2673	23.8603	276.048												8.11096e+07	4.57849e+07	4.22835e+07	3.47123e+06
	30	24.0142	11.0651	35.3086	29.327													2.9238e+07	2.67131e+07	1.12478e+08	7.77829e+06	18662.9	283283	33058.2	3.89244e+06	4.08197e+06	7.77829e+06	18662.9	283283	33058.2	3.89244e+06	4.08197e+06

## Sheet:  Figure 1b
			Figure 1b:	Absolute number of immune cells in uninfected and infected iLNs
					UI				ZIKV
				NK+	6677	9883	20135		61026	38204	74955	62749
				CD19+	440669	622282	1239091		4794874	1937880	4390214	5270933
				TCRb+ CD4+	360547	494165	1122926		2288462	1273464	2248646	2635466
				TCRb+ CD8+	387254	475862	1006762		2506411	1384200	2569882	2886463
				TCRgd+	8813	13178	34849		77372	37097	81380	96634

## Sheet: Figure 1c
		Figure 1c:	ZIKV RNA copies in LFRT at day 12 post ivag infection.
		UI							WT											CD8-/-									MHC-II-/-								muMT									Rag-/-
		10.3912	13.1716	29.6244	36.6929	42.9649	60.4778	150.423	9.56565	45.2721	339.219	125.613	28.3061	73.2673	23.8603	276.048	26.5	59.5	73.8	318.018	45.1542	52.685	579.662	19163.7	43858.2	36279.6	669.116	85958.1	4.54871e+07	104.901	301424	5552.16	29375.5	3272.78	881.43	2035.22	4.62742	16.8322	52.5544	0.744174	26.5905	54.4484	20.3425	390.316	39.8191	8.11096e+07	4.57849e+07	4.22835e+07	3.47123e+06

## Sheet: Figure 1d
	Figure 1d:	Frequencies of memory T cells in LFRT of ivag ZIKV infected mice.
		UI					4				6				12
	CD8+ CD44+	0.14	0.2	0.23	0.072	0.055	0.45	0.38	0.18	0.37	0.54	0.21	0.68	0.38	0.3	0.4	0.51	0.5	0.32
	CD4+ CD44+	0.27	0.17	0.16	0.18	0.23	0.55	0.57	0.16	0.8	0.7	0.25	0.48	0.38	0.63	0.98	1.3	0.69	0.41

## Sheet: Figure 2a
		Figure 2a:	Frequencies of various monocyte subsets in the LFRT post-infection
		Day	Ly6c+ IAIE+						Ly6chi Mon						Ly6c- IAIE+
		0	0.499	0.2	0.13	0.654	0.069	0.15	0.351	0.376	0.327	0.775	0.19	0.33	3.81	1.39	0.762	2.13	0.53	1.4
		1	0.13	0.0977	0.248	0.158	0.271	0.145	0.243	0.212	0.44	0.488	0.656	0.236	1.31	1.41	2.22	1.63	1.24	1.36
		2	0.131	0.413	0.127	0.296	0.258	0.546	0.518	0.234	0.279	0.448	0.512	0.857	0.643	1.74	1.08	2.16	1	2.71
		3	0.177	0.686	0.0731	0.369	0.2	0.255	0.222	0.863	0.24	0.497	0.527	0.283	0.399	1	0.581	0.998	1.25	1.01
		4	0.12	0.079	0.19	0.027			0.3	0.24	0.48	0.15			0.33	0.37	1.2	0.19
		6	0.44	0.074	0.12	0.1			1	0.32	0.42	0.37			0.9	0.25	1.1	0.44

## Sheet: Figure 2b
		Figure 2b:	Detection of Irf7 induction by qRT-PCR from LFRT
		Day	0							1						2						3									4							6
		Fold Irf7 mRNA	1.38229	0.26827	0.897821	1.08274	0.570974	0.943389	1.90976	1.09222	2.23033	1.68093	0.0885267	0.780926	4.35676	3.88592	3.39228	2.23188	1.63723	3.4468	0.895805	0.666768	8.36437	1.21273	1.49304	4.98384	1.37293	12.0525	0.62298	4.7775	4.32068	4.36583	10.2764	6.6065	3.56	2.57406	1.2	1.34747	6.86975	3.22938	5.08323	7.08831	3.4695	2.15813	0.307132

## Sheet: Figure 2c
		Figure 2c:	Surface expression of activation markers on CD11b+ cells in LFRT
		CD40
		Day	Ly6c+ IAIE+						Ly6chi Mon						Ly6c- IAIE+
		0	372	258	189	301	361	335	164	194	183	185	214	229	391	304	379	425	410	390
		1	323	271	250	255	248	298	180	201	165	172	183	136	379	331	390	293	311	300
		2	240	307	321	290	185	258	162	165	188	225	165	127	365	343	364	402	249	329
		3	395	178	177	208	166	216	161	155	129	133	135	123	360	227	243	247	322	258
		4	335	403	459	384			199	221	190	249			430	471	541	521
		6	395	299	297	307			185	198	211	233			344	413	436	457
		CD86
		Day	Ly6c+ IAIE+						Ly6chi Mon						Ly6c- IAIE+
		0	177	63	41.7	123	117	116	44.1	58.3	49.3	80.8	31	57	184	82.7	213	238	226	168
		1	27.6	70.2	24.8	44.1	5.14	83.7	11.2	37	23.4	31.8	23.4	33.7	118	116	78.8	124	138	101
		2	61.1	115	77.9	63	19.6	76.9	37.9	45.9	18.7	42.6	22	29.5	151	118	87.6	82.7	75	86.6
		3	156	25.7	72.6	37.9	42.2	97.8	22	30.4	14	24.8	15.4	2.34	160	64.9	79.3	72.1	121	59.7
		4	102	168	262	123			42	46	56	17			197	337	277	302
		6	201	237	149	90			72	35	73	35			175	444	242	304

## Sheet: Figure 2d
	Figure 2d:	Surface expression of activation markers on CD11b+ cells in iLN
		CD40
		Day	Ly6chi Mon						Ly6c- MHC-II+						Ly6c+ MHC-II+
		0	191	163	225	146	113	151	406	441	589	267	190	285	408	292	421	228	132	325
		1	159	169	133	164	130	108	253	330	324	253	264	171	329	356	197	323	250	181
		2	111	121	103	107	92	118	155	237	190	283	199	166	114	249	150	273	149	105
		3	105	106	77	113	88	104	198	149	158	198	149	197	155	185	135	177	141	182
		4	400	401	329	332			972	1161	953	782			1005	1212	584	812
		6	204	194	249	335			378	405	502	754			485	301	555	743
		CD86
		Day	Ly6chi Mon						Ly6c- MHC-II+						Ly6c+ MHC-II+
		0	82	39	59	101	80	70	253	306	393	257	169	222	47	141	134	193	120	101
		1	62	75	100	76	99	73	192	311	283	213	221	185	87	100	85	113	111	131
		2	74	73	51	64	79	56	202	176	147	237	230	149	116	64	128	92	160	141
		3	39	45	85	54	48	54	103	123	118	166	131	177	45	60	104	79	84	75
		4	55	91	79	63			391	630	458	312			179	156	133	54
		6	81	71	63	80			260	316	320	359			128	155	164	198

## Sheet:  Figure 2e
		Figure 2e:	FFU equivalents of ZIKV in total RNA from LFRT tissues of CCR2-/- and CCR2+/+ animals
			Day	CCR2+/+							CCR2-/-																												UI
			2	797000	154000	2210					229000	7690	29700
			5	30600	56300	58100	1.24109e+06	1.33458e+06	7.07324e+06	60323.5	337000	171000	224000	110000	920945	482103	97816.5
			10	84300	11700	311000	311398	361373	6.70389e+06		187000	446000	82300	92900	64555.7	10.6233	12.6799
			15	24	24	24					24	24	24	24

## Sheet: Figure 3a
	Figure 3a:	FFU equivalent of ZIKV detected by qRT-PCR from LFRT
		WT																Mavs-/-											Tlr3-/-									Tlr7-/-
		4.37729e+06	1.18702e+07	12694.7	3.16022e+07	2.21074e+06	3.14518e+06	2.32612e+06	575.416	8.14784e+06	2.45419e+06	3.23043e+07	6.7318e+06	1.26381e+06	6.27793e+06	3.78853e+06	2.74894e+07	7.56572e+07	4.9115e+07	6.59123e+07	8.57861e+06	76140.5	2.26093e+08	1.27835e+08	1.1802e+08	1.46679e+08	5.92125e+07	9.61422e+07	1.28798e+08	6.22594e+07	1.31222e+08	1.65913e+08	6.8918e+07	2.28361e+07	1.06424e+06	6.86928e+06	3.89817e+07	414582	1.39151e+08	1.42462e+07	13973.4	3.03648e+07	2.67339e+07	3.91858e+06	3.05304e+06	3.75191e+07	1.06148e+08	2.08703e+07	21521.7
[truncated: 36 more columns]

[truncated: 19 more sheets: Figure 3b, Figure 3c, Figure 3d, Figure 4a, Figure 4b,  Figure 5, Figure 6a, Figure 6c, Figure 6d, Figure 6e, Figure 6f, Figure 7a, Figure 7b, Figure 7c, Figur 7d, Figure 7e, Supplementray Fig 4a, Supplementray Fig 4b, Supplementray Fig 4c]
